# Supplementary material for: Bacterial characterization of Beijing drinking water by flow cytometry and MiSeq sequencing of the 16S rRNA gene
Source: Ecol Evol. 2016 Jan 18;6(4):923–34. doi: 10.1002/ece3.1955 (PMC4761785; doi:10.1002/ece3.1955)
Supplement: Supplementary file 5 — Table S1. Abundance at the phylum level. [file ECE3-6-0923-s005.xlsx]

## Sheet: otu_table.p.relative
Taxonomy	A	B	C	D	E	F	G	H	I	J	K	L	Tax_detail
Proteobacteria	0.746853	0.423438	0.227025	0.438585	0.658669	0.655384	0.750145	0.532816	0.769022	0.542364	0.475329	0.831932	k__Bacteria;p__Proteobacteria;
Cyanobacteria	0.168007	0.357317	0.415528	0.419587	0.261563	0.257086	0.0880038	0.397674	0.085024	0.32024	0.442011	0.0311905	k__Bacteria;p__Cyanobacteria;
Actinobacteria	0.0290992	0.182965	0.155763	0.0251665	0.0307836	0.0178763	0.102002	0.0244508	0.108441	0.036819	0.0265352	0.0205201	k__Bacteria;p__Actinobacteria;
Firmicutes	0.0121966	0.00316311	0.144538	0.00447647	0.00331916	0.00373094	0.00882151	0.00472693	0.00532207	0.00556519	0.00269235	0.0800447	k__Bacteria;p__Firmicutes;
Planctomycetes	0.0106279	0.00960366	0.023329	0.0683481	0.0174419	0.0310822	0.01347	0.0101	0.00857981	0.0610154	0.0220565	0.0107689	k__Bacteria;p__Planctomycetes;
Bacteroidetes	0.0196086	0.00152439	0.00291967	0.00294792	0.00258157	0.00198626	0.0273625	0.00200639	0.00567687	0.00229867	0.0019416	0.0124105	k__Bacteria;p__Bacteroidetes;
Acidobacteria	0.000627476	0.000533537	0.000595272	0.000928049	0.000390489	0.000429461	0.000897998	0.000578113	0.00438667	0.000524257	0.000414207	0.000689474	k__Bacteria;p__Acidobacteria;
Verrucomicrobia	0.000470607	0.000647866	0.000481887	0.00414893	0.000997917	0.00118102	0.000369764	0.00170033	0.00183853	0.000927532	0.000414207	0.0017401	k__Bacteria;p__Verrucomicrobia;
Fusobacteria	0.000235303	0	8.5e-05	0	0	5.37e-05	0	0	0	8.07e-05	0	0.00151028	k__Bacteria;p__Fusobacteria;
Chloroflexi	7.84e-05	0.000228659	8.5e-05	0.000327547	0.000130163	0.000107365	0.00132058	0.00010202	0.000354804	0.000120982	2.59e-05	3.28e-05	k__Bacteria;p__Chloroflexi;
Thermi	3.92e-05	3.81e-05	5.67e-05	5.46e-05	2.17e-05	0	0.000369764	6.8e-05	6.45e-05	0	0	0.00101779	k__Bacteria;p__Thermi;
WPS-2	0.000313738	7.62e-05	5.67e-05	0	0.000477265	0	0.000105647	0	3.23e-05	4.03e-05	2.59e-05	0.000886467	k__Bacteria;p__WPS-2;
Nitrospirae	0.000352955	0.000228659	0.000113385	0.000873458	0.000260326	0.000161048	0.00015847	0.000238047	0.00025804	0.000443602	0.000440095	0.000525314	k__Bacteria;p__Nitrospirae;
Gemmatimonadetes	0.000352955	0	0.000113385	0.000109182	0	8.05e-05	5.28e-05	6.8e-05	6.45e-05	4.03e-05	5.18e-05	0.000393985	k__Bacteria;p__Gemmatimonadetes;
Tenericutes	3.92e-05	0	0	0	2.17e-05	0	0	0	0	0	0	0.000393985	k__Bacteria;p__Tenericutes;
Chlamydiae	0	3.81e-05	2.83e-05	0.000218364	6.51e-05	0.000187889	0.00031694	3.4e-05	9.68e-05	0.000120982	0.000155328	3.28e-05	k__Bacteria;p__Chlamydiae;
Deferribacteres	0	0	0	0	0	0	0	0	0	0	0	0.00016416	k__Bacteria;p__Deferribacteres;
Chlorobi	3.92e-05	0	2.83e-05	0	4.34e-05	0	0.00015847	0	0	0	0	0.000131328	k__Bacteria;p__Chlorobi;
Synergistetes	0.000156869	0	0	0	0	0	0	0	0	0	0	9.85e-05	k__Bacteria;p__Synergistetes;
SC4	0	0	0	0	0	0	0	0	0	0	0	0.000131328	k__Bacteria;p__SC4;
TM7	0	0	0	0	0	0	0	0	0	0	0	9.85e-05	k__Bacteria;p__TM7;
NC10	0	0	0	0	0	0	0	0	0	0	0	9.85e-05	k__Bacteria;p__NC10;
Spirochaetes	3.92e-05	0	2.83e-05	0	0	0	5.28e-05	0	9.68e-05	4.03e-05	0	9.85e-05	k__Bacteria;p__Spirochaetes;
TM6	0	0	0	0	0	2.68e-05	0	0	0	8.07e-05	0	0	k__Bacteria;p__TM6;
Elusimicrobia	0	0	2.83e-05	5.46e-05	0	5.37e-05	0	0	0	0	0	0	k__Bacteria;p__Elusimicrobia;
Others	0.0108632	0.0201982	0.0291967	0.034174	0.0232341	0.0305723	0.00639163	0.025437	0.0107409	0.0292777	0.0279072	0.00508897	Others
