# Supplementary material for: Bacterial characterization of Beijing drinking water by flow cytometry and MiSeq sequencing of the 16S rRNA gene
Source: Ecol Evol. 2016 Jan 18;6(4):923–34. doi: 10.1002/ece3.1955 (PMC4761785; doi:10.1002/ece3.1955)
Supplement: Supplementary file 6 — Table S2. Abundance at the genus level. [file ECE3-6-0923-s006.xlsx]

## Sheet: otu_table.g.relative
Taxonomy	A	B	C	D	E	F	G	H	I	J	K	L	Tax_detail
Acinetobacter	0.259344	0.0266768	0.04011	0.0411071	0.0870358	0.0401546	0.104432	0.246718	0.103216	0.183611	0.286165	0.0641539	k__Bacteria;p__Proteobacteria;c__Gammaproteobacteria;o__Pseudomonadales;f__Moraxellaceae;g__Acinetobacter;
Mycobacterium	0.01184	0.17153	0.02837	0.01583	0.02436	0.01278	0.02155	0.00541	0.08151	0.02633	0.01362	0.00627	k__Bacteria;p__Actinobacteria;c__Actinobacteria;o__Actinomycetales;f__Mycobacteriaceae;g__Mycobacterium;
Staphylococcus	0.00482	0.00156	0.14006	0.00066	0.00108	0.00083	0.0046	0.00207	0.00226	0.00242	0.00104	0.01323	k__Bacteria;p__Firmicutes;c__Bacilli;o__Bacillales;f__Staphylococcaceae;g__Staphylococcus;
Nevskia	0.0200792	0.00754573	0.00929758	0.00846162	0.0190472	0.0753704	0.123607	0.025539	0.0134503	0.011453	0.0135394	0.00515464	k__Bacteria;p__Proteobacteria;c__Gammaproteobacteria;o__Xanthomonadales;f__Sinobacteraceae;g__Nevskia;
Paracoccus	0.0105887	0.00617378	0.00779523	0.00764276	0.0114977	0.0104413	0.12049	0.0109161	0.0140954	0.0194378	0.00577301	0.00111629	k__Bacteria;p__Proteobacteria;c__Alphaproteobacteria;o__Rhodobacterales;f__Rhodobacteraceae;g__Paracoccus;
Sphingomonas	0.035923	0.015968	0.0246046	0.0213451	0.0437999	0.0316459	0.0236649	0.0183976	0.0213205	0.0951325	0.0157658	0.0384464	k__Bacteria;p__Proteobacteria;c__Alphaproteobacteria;o__Sphingomonadales;f__Sphingomonadaceae;g__Sphingomonas;
Corynebacterium	0.0045492	0.00282012	0.0907081	0.000873458	0.000976224	0.00061735	0.00311658	0.00248249	0.00177402	0.00270194	0.00326188	0.00489198	k__Bacteria;p__Actinobacteria;c__Actinobacteria;o__Actinomycetales;f__Corynebacteriaceae;g__Corynebacterium;
Helicobacter	7.84e-05	7.62e-05	0.000113385	0	2.17e-05	8.05e-05	5.28e-05	3.4e-05	3.23e-05	0	2.59e-05	0.0693086	k__Bacteria;p__Proteobacteria;c__Epsilonproteobacteria;o__Campylobacterales;f__Helicobacteraceae;g__Helicobacter;
Hyphomicrobium	0.00643162	0.00632622	0.00433698	0.00496779	0.00958868	0.022332	0.00876869	0.0161872	0.058446	0.00564584	0.00349487	0.00367719	k__Bacteria;p__Proteobacteria;c__Alphaproteobacteria;o__Rhizobiales;f__Hyphomicrobiaceae;g__Hyphomicrobium;
Acidovorax	0.005	0.0008	0.001	0.0006	0.0177	0.0007	0.0019	0.0003	0.0012	0.0035	0.0009	0.0525	k__Bacteria;p__Proteobacteria;c__Betaproteobacteria;o__Burkholderiales;f__Comamonadaceae;g__Acidovorax;
Skermanella	0.00270599	0.0406631	0.00206928	0.0018561	0.00264665	0.00241572	0.00401458	0.0020404	0.00299971	0.0152438	0.00168272	3.28e-05	k__Bacteria;p__Proteobacteria;c__Alphaproteobacteria;o__Rhodospirillales;f__Rhodospirillaceae;g__Skermanella;
Rhodobacter	0.00419624	0.00182927	0.00257951	0.00218365	0.00295036	0.00332832	0.00517669	0.00248249	0.0386092	0.00274227	0.00119085	0.00016416	k__Bacteria;p__Proteobacteria;c__Alphaproteobacteria;o__Rhodobacterales;f__Rhodobacteraceae;g__Rhodobacter;
Halomonas	0.00352955	0.000152439	0.000481887	0.000327547	0.000433877	0.000268413	0.000369764	0.00040808	0.00025804	0.00032262	0.000181216	0.0350647	k__Bacteria;p__Proteobacteria;c__Gammaproteobacteria;o__Oceanospirillales;f__Halomonadaceae;g__Halomonas;
Blastomonas	0.00631397	0.00952744	0.00365667	0.00818867	0.0341027	0.00711295	0.00702551	0.005101	0.00757991	0.00729927	0.00465983	0.0229825	k__Bacteria;p__Proteobacteria;c__Alphaproteobacteria;o__Sphingomonadales;f__Sphingomonadaceae;g__Blastomonas;
Methylobacterium	0.0056865	0.0335366	0.00252282	0.00513157	0.00344932	0.00354305	0.00607469	0.00265252	0.00335451	0.00923499	0.00939733	0.000919299	k__Bacteria;p__Proteobacteria;c__Alphaproteobacteria;o__Rhizobiales;f__Methylobacteriaceae;g__Methylobacterium;
Pseudomonas	0.0271	0.002	0.0036	0.0022	0.0127	0.0021	0.0041	0.0025	0.0036	0.0029	0.0017	0.0305	k__Bacteria;p__Proteobacteria;c__Gammaproteobacteria;o__Pseudomonadales;f__Pseudomonadaceae;g__Pseudomonas;
Sphingobium	0.027805	0.00102896	0.00141731	0.00469484	0.00511975	0.00254993	0.00348635	0.00139427	0.0029352	0.00241965	0.00113907	0.00482632	k__Bacteria;p__Proteobacteria;c__Alphaproteobacteria;o__Sphingomonadales;f__Sphingomonadaceae;g__Sphingobium;
Kocuria	0.0025099	0.00152439	0.00354329	0.00201987	0.00134502	0.00101997	0.0254609	0.00414881	0.00245138	0.00137113	0.00227814	0.000196993	k__Bacteria;p__Actinobacteria;c__Actinobacteria;o__Actinomycetales;f__Micrococcaceae;g__Kocuria;
Neisseria	0.00231382	0.000342988	0.000340155	5.46e-05	0.000412183	0.000214731	0.000581058	0.000544107	0.000483824	0.00032262	0.000336543	0.0216692	k__Bacteria;p__Proteobacteria;c__Betaproteobacteria;o__Neisseriales;f__Neisseriaceae;g__Neisseria;
Ralstonia	0.0042	0.0004	0.0003	0.0004	0.0008	0.0002	0.0012	0.0004	0.0005	0.0002	0.0003	0.0214	k__Bacteria;p__Proteobacteria;c__Betaproteobacteria;o__Burkholderiales;f__Oxalobacteraceae;g__Ralstonia;
Flavobacterium	0.0101965	0.000342988	0.00158739	0.000709684	0.000737591	0.000805239	0.0210237	0.000340067	0.00212883	0.000564584	0.000491871	0.000229825	k__Bacteria;p__Bacteroidetes;c__Flavobacteriia;o__Flavobacteriales;f__Flavobacteriaceae;g__Flavobacterium;
Cupriavidus	0.000352955	0.000114329	0.000170078	5.46e-05	0.000216939	5.37e-05	0.000264117	0.00010202	0.000225785	4.03e-05	5.18e-05	0.0205529	k__Bacteria;p__Proteobacteria;c__Betaproteobacteria;o__Burkholderiales;f__Oxalobacteraceae;g__Cupriavidus;
Novosphingobium	0.00184321	0.000952744	0.000510233	0.00141937	0.00807011	0.00147627	0.00153188	0.0010202	0.0026449	0.00133081	0.000776639	0.0194038	k__Bacteria;p__Proteobacteria;c__Alphaproteobacteria;o__Sphingomonadales;f__Sphingomonadaceae;g__Novosphingobium;
Streptococcus	0.0028	0.0003	0.0003	0.0002	0.0003	0.0002	0.0008	0.0005	0.0005	0.0006	0.0003	0.0178	k__Bacteria;p__Firmicutes;c__Bacilli;o__Lactobacillales;f__Streptococcaceae;g__Streptococcus;
Haemophilus	0.00164712	0.000152439	8.5e-05	0	0.000108469	0.000214731	0.00015847	0.00030606	0.000387059	0.000241965	0.000155328	0.0176637	k__Bacteria;p__Proteobacteria;c__Gammaproteobacteria;o__Pasteurellales;f__Pasteurellaceae;g__Haemophilus;
Gallionella	0.00878466	0.0151677	0.00544249	0.00343924	0.00481604	0.00445566	0.0174317	0.00442087	0.0052253	0.00298423	0.00230403	0.00190426	k__Bacteria;p__Proteobacteria;c__Betaproteobacteria;o__Gallionellales;f__Gallionellaceae;g__Gallionella;
Planctomyces	0.00125495	0.000685976	0.00357163	0.0167049	0.00114977	0.00209362	0.00147906	0.000850167	0.000967648	0.00697665	0.00341721	0.000295489	k__Bacteria;p__Planctomycetes;c__Planctomycetia;o__Planctomycetales;f__Planctomycetaceae;g__Planctomyces;
Shewanella	0.00145104	0.000228659	0.000396848	0.000436729	0.00067251	0.000268413	0.000845175	0.00363871	0.000548334	0.000443602	0.00124262	0.0123777	k__Bacteria;p__Proteobacteria;c__Gammaproteobacteria;o__Alteromonadales;f__Shewanellaceae;g__Shewanella;
Actinobaculum	0.000117652	7.62e-05	0.0120472	0	0	2.68e-05	0	3.4e-05	9.68e-05	0	0	0.000492481	k__Bacteria;p__Actinobacteria;c__Actinobacteria;o__Actinomycetales;f__Actinomycetaceae;g__Actinobaculum;
Pseudoxanthomonas	0.00196086	0.00121951	0.00102047	0.00098264	0.0107602	0.00115418	0.00295811	0.00119023	0.00283843	0.00145179	0.00100963	0.0114912	k__Bacteria;p__Proteobacteria;c__Gammaproteobacteria;o__Xanthomonadales;f__Xanthomonadaceae;g__Pseudoxanthomonas;
Amaricoccus	0.00192164	0.000876524	0.00121889	0.00152855	0.0049462	0.00136891	0.00184882	0.00119023	0.0104183	0.00153244	0.000621311	0.00262657	k__Bacteria;p__Proteobacteria;c__Alphaproteobacteria;o__Rhodobacterales;f__Rhodobacteraceae;g__Amaricoccus;
Bradyrhizobium	0.00929448	0.00190549	0.00045354	0.00131019	0.00154026	0.00142259	0.00216576	0.000748147	0.00235461	0.00125015	0.00113907	0.000919299	k__Bacteria;p__Proteobacteria;c__Alphaproteobacteria;o__Rhizobiales;f__Bradyrhizobiaceae;g__Bradyrhizobium;
Rubrivivax	0.00870622	0.000914634	0.000425194	0.00131019	0.00180059	0.000536826	0.00163753	0.000578113	0.00390285	0.00048393	0.000491871	0.00203559	k__Bacteria;p__Proteobacteria;c__Betaproteobacteria;o__Burkholderiales;f__Comamonadaceae;g__Rubrivivax;
Methylosinus	0.00117652	0.000838415	0.00433698	0.00174692	0.00171382	0.00142259	0.00602187	0.00081616	0.00196755	0.0086704	0.00245936	0.00078797	k__Bacteria;p__Proteobacteria;c__Alphaproteobacteria;o__Rhizobiales;f__Methylocystaceae;g__Methylosinus;
Brevundimonas	0.00725519	0.00121951	0.000935427	0.00163773	0.000585734	0.000832081	0.000581058	0.000238047	0.000838629	0.000604912	0.000310655	0.00016416	k__Bacteria;p__Proteobacteria;c__Alphaproteobacteria;o__Caulobacterales;f__Caulobacteraceae;g__Brevundimonas;
Brachybacterium	0.00070591	0.000457317	0.00127558	0.000163773	0.000130163	0.000295254	0.00713116	0.00180235	0.000838629	0.00112917	0.0012944	9.85e-05	k__Bacteria;p__Actinobacteria;c__Actinobacteria;o__Actinomycetales;f__Dermabacteraceae;g__Brachybacterium;
Rhodococcus	0.000274521	0.000381098	0.00246613	0.000327547	0.000585734	0.000375778	0.000739528	0.000340067	0.00648324	0.000362947	0.000388319	0.000229825	k__Bacteria;p__Actinobacteria;c__Actinobacteria;o__Actinomycetales;f__Nocardiaceae;g__Rhodococcus;
Janthinobacterium	0.00647084	0.000952744	0.000481887	0.000709684	0.00125824	0.000456302	0.00153188	0.00081616	0.000741864	0.000604912	0.000569535	0.00295489	k__Bacteria;p__Proteobacteria;c__Betaproteobacteria;o__Burkholderiales;f__Oxalobacteraceae;g__Janthinobacterium;
Desulfovibrio	0.000313738	7.62e-05	0.000283463	0.00049132	0.000151857	0.000295254	0.00031694	0.000136027	0.000354804	8.07e-05	5.18e-05	0.00571278	k__Bacteria;p__Proteobacteria;c__Deltaproteobacteria;o__Desulfovibrionales;f__Desulfovibrionaceae;g__Desulfovibrio;
Sphingopyxis	0.00133339	0.00262957	0.00119054	0.000818867	0.00158365	0.00110049	0.000845175	0.000952187	0.00570912	0.00169375	0.000983742	0.00078797	k__Bacteria;p__Proteobacteria;c__Alphaproteobacteria;o__Sphingomonadales;f__Sphingomonadaceae;g__Sphingopyxis;
Micrococcus	0.000784344	0.000571646	0.00206928	0.000382138	0.000347102	0.000214731	0.00570493	0.00180235	0.00148373	0.000282292	0.000647199	0.000328321	k__Bacteria;p__Actinobacteria;c__Actinobacteria;o__Actinomycetales;f__Micrococcaceae;g__Micrococcus;
Rheinheimera	0.00525511	0.000228659	0.000595272	0.000436729	0.000932836	0.000456302	0.00105647	0.0005101	0.000483824	0.00104851	0.000595423	0.00131328	k__Bacteria;p__Proteobacteria;c__Gammaproteobacteria;o__Alteromonadales;f__[Chromatiaceae];g__Rheinheimera;
Gemmata	0.000235303	0.000419207	0.000566926	0.00507697	0.000629122	0.000563668	0.000528234	0.000748147	0.000645099	0.00108884	0.000621311	0.000558146	k__Bacteria;p__Planctomycetes;c__Planctomycetia;o__Gemmatales;f__Gemmataceae;g__Gemmata;
Enterococcus	0.000117652	3.81e-05	0.000141731	0	0.000108469	0	5.28e-05	0	3.23e-05	0.000120982	5.18e-05	0.00446517	k__Bacteria;p__Firmicutes;c__Bacilli;o__Lactobacillales;f__Enterococcaceae;g__Enterococcus;
Pseudonocardia	0.000156869	0.000342988	0.000595272	0.000109182	0.000173551	0.000214731	0.000422587	0.000136027	0.00432216	0.000201637	0.00025888	3.28e-05	k__Bacteria;p__Actinobacteria;c__Actinobacteria;o__Actinomycetales;f__Pseudonocardiaceae;g__Pseudonocardia;
Caulobacter	0.00384329	7.62e-05	0.000198424	0.00049132	0.000325408	0.000295254	0.000369764	0.00030606	0.000387059	0.000282292	7.77e-05	0.00426817	k__Bacteria;p__Proteobacteria;c__Alphaproteobacteria;o__Caulobacterales;f__Caulobacteraceae;g__Caulobacter;
Candidatus Xiphinematobacter	0.000392172	0.000457317	0.000340155	0.00387597	0.000889448	0.000993129	0.00031694	0.00156431	0.000387059	0.000604912	0.000284768	0.00062381	k__Bacteria;p__Verrucomicrobia;c__[Spartobacteria];o__[Chthoniobacterales];f__[Chthoniobacteraceae];g__Candidatus Xiphinematobacter;
Arcobacter	0.000352955	0.000190549	0.000283463	0.000327547	0.000433877	0.000348937	0.000105647	0.000374073	0.000548334	0.00371013	0.00163094	6.57e-05	k__Bacteria;p__Proteobacteria;c__Epsilonproteobacteria;o__Campylobacterales;f__Campylobacteraceae;g__Arcobacter;
Hylemonella	0.00105886	0.000190549	0.000198424	0.000163773	0.000520653	0.000268413	0.00369764	0.000476093	0.000967648	0.000846877	0.000543647	0.00160877	k__Bacteria;p__Proteobacteria;c__Betaproteobacteria;o__Burkholderiales;f__Comamonadaceae;g__Hylemonella;
Enhydrobacter	0.00149026	0.000609756	0.00178582	0.0012556	0.000629122	0.000295254	0.00301093	0.00071414	0.000870883	0.00346816	0.000647199	0.000295489	k__Bacteria;p__Proteobacteria;c__Gammaproteobacteria;o__Pseudomonadales;f__Moraxellaceae;g__Enhydrobacter;
Escherichia	0.00145104	0.000152439	0.000737003	0.000600502	0.000455571	0.000456302	0.00121494	0.000272053	0.000935393	0.000403275	0.00025888	0.00305339	k__Bacteria;p__Proteobacteria;c__Gammaproteobacteria;o__Enterobacteriales;f__Enterobacteriaceae;g__Escherichia;
Lactobacillus	0.000313738	7.62e-05	0.000198424	0.000818867	4.34e-05	8.05e-05	0.000211294	0.00010202	0.00012902	4.03e-05	0	0.00285639	k__Bacteria;p__Firmicutes;c__Bacilli;o__Lactobacillales;f__Lactobacillaceae;g__Lactobacillus;
Tepidimonas	0.000313738	0	0.000170078	5.46e-05	0.000303714	0.000134207	0.00285246	0.000136027	0.000516079	0.000201637	0.00012944	0.000361153	k__Bacteria;p__Proteobacteria;c__Betaproteobacteria;o__Burkholderiales;f__Comamonadaceae;g__Tepidimonas;
Rothia	0.000549041	0.000228659	0.000510233	0	0.000151857	0.000187889	0.000581058	0.000544107	0.000290294	0.000645239	0.000155328	0.00282356	k__Bacteria;p__Actinobacteria;c__Actinobacteria;o__Actinomycetales;f__Micrococcaceae;g__Rothia;
Bdellovibrio	0.00262755	3.81e-05	2.83e-05	0	0.000151857	0.000161048	0.00031694	6.8e-05	0.000870883	0	5.18e-05	0	k__Bacteria;p__Proteobacteria;c__Deltaproteobacteria;o__Bdellovibrionales;f__Bdellovibrionaceae;g__Bdellovibrio;
Carnobacterium	0.000313738	3.81e-05	8.5e-05	0	6.51e-05	2.68e-05	5.28e-05	0.000170033	6.45e-05	0	2.59e-05	0.00252807	k__Bacteria;p__Firmicutes;c__Bacilli;o__Lactobacillales;f__Carnobacteriaceae;g__Carnobacterium;
Ruminococcus	7.84e-05	0	2.83e-05	0	0	0	0	0	3.23e-05	0	0	0.00246241	k__Bacteria;p__Firmicutes;c__Clostridia;o__Clostridiales;f__Ruminococcaceae;g__Ruminococcus;
Hyphomonas	0.000196086	3.81e-05	0.000141731	0.000109182	0.000173551	5.37e-05	0.000105647	0.00020404	0.00241912	8.07e-05	5.18e-05	3.28e-05	k__Bacteria;p__Proteobacteria;c__Alphaproteobacteria;o__Rhodobacterales;f__Hyphomonadaceae;g__Hyphomonas;
Psychrobacter	0.000901996	0.000190549	0.000340155	0.000327547	0.000520653	0.00142259	0.00221858	0.00115623	0.000516079	0.000806549	0.000414207	0.000459649	k__Bacteria;p__Proteobacteria;c__Gammaproteobacteria;o__Pseudomonadales;f__Moraxellaceae;g__Psychrobacter;
Oscillospira	3.92e-05	0	8.5e-05	0	6.51e-05	0.000107365	0.000105647	0	3.23e-05	0	0	0.00200276	k__Bacteria;p__Firmicutes;c__Clostridia;o__Clostridiales;f__Ruminococcaceae;g__Oscillospira;
Veillonella	7.84e-05	0	0.000113385	0	4.34e-05	2.68e-05	5.28e-05	0	6.45e-05	8.07e-05	5.18e-05	0.00200276	k__Bacteria;p__Firmicutes;c__Clostridia;o__Clostridiales;f__Veillonellaceae;g__Veillonella;
Agrobacterium	0.00188243	0.0011814	0.000283463	0.00049132	0.000347102	0.000348937	0.00190164	0.000680133	0.000516079	0.000362947	0.000207104	0.000459649	k__Bacteria;p__Proteobacteria;c__Alphaproteobacteria;o__Rhizobiales;f__Rhizobiaceae;g__Agrobacterium;
Propionibacterium	0.000470607	0.000304878	0.00178582	0.000218364	8.68e-05	8.05e-05	0.000264117	0.00020404	0.000290294	0.000201637	5.18e-05	0.000426817	k__Bacteria;p__Actinobacteria;c__Actinobacteria;o__Actinomycetales;f__Propionibacteriaceae;g__Propionibacterium;
Rhizobium	0.00164712	7.62e-05	0.000141731	0.000218364	0.000151857	0.000161048	0.00015847	6.8e-05	0.000161275	8.07e-05	5.18e-05	6.57e-05	k__Bacteria;p__Proteobacteria;c__Alphaproteobacteria;o__Rhizobiales;f__Rhizobiaceae;g__Rhizobium;
Phaeobacter	0	0	0	0	2.17e-05	2.68e-05	0	0	0	0	0	0.0016416	k__Bacteria;p__Proteobacteria;c__Alphaproteobacteria;o__Rhodobacterales;f__Rhodobacteraceae;g__Phaeobacter;
Microbacterium	0.000274521	0.000114329	0.000170078	0.000218364	0.000173551	0	0.0015847	0.000136027	0.00019353	0.000282292	5.18e-05	9.85e-05	k__Bacteria;p__Actinobacteria;c__Actinobacteria;o__Actinomycetales;f__Microbacteriaceae;g__Microbacterium;
Brevibacterium	0.000470607	0.000266768	0.000708657	0.00152855	0.000260326	8.05e-05	0.00121494	0.000340067	0.000354804	0.000241965	0.000440095	3.28e-05	k__Bacteria;p__Actinobacteria;c__Actinobacteria;o__Actinomycetales;f__Brevibacteriaceae;g__Brevibacterium;
Roseomonas	0.000352955	0.000342988	0.00022677	0.00141937	0.000325408	0.00040262	0.00110929	0.000578113	0.000548334	0.00048393	0.00012944	6.57e-05	k__Bacteria;p__Proteobacteria;c__Alphaproteobacteria;o__Rhodospirillales;f__Acetobacteraceae;g__Roseomonas;
Burkholderia	0.000392172	7.62e-05	0	0	0.000108469	0.000107365	0.000211294	0.000170033	0.00019353	8.07e-05	2.59e-05	0.00141178	k__Bacteria;p__Proteobacteria;c__Betaproteobacteria;o__Burkholderiales;f__Burkholderiaceae;g__Burkholderia;
Lactococcus	7.84e-05	3.81e-05	2.83e-05	5.46e-05	0	5.37e-05	5.28e-05	3.4e-05	3.23e-05	4.03e-05	0	0.00137895	k__Bacteria;p__Firmicutes;c__Bacilli;o__Lactobacillales;f__Streptococcaceae;g__Lactococcus;
Actinomyces	0.000117652	7.62e-05	8.5e-05	0.000109182	6.51e-05	0	5.28e-05	0.000272053	0.000225785	0.000120982	5.18e-05	0.00137895	k__Bacteria;p__Actinobacteria;c__Actinobacteria;o__Actinomycetales;f__Actinomycetaceae;g__Actinomyces;
Tessaracoccus	7.84e-05	0.000228659	0.000255117	5.46e-05	4.34e-05	0.000107365	0.00137341	3.4e-05	9.68e-05	8.07e-05	2.59e-05	0	k__Bacteria;p__Actinobacteria;c__Actinobacteria;o__Actinomycetales;f__Propionibacteriaceae;g__Tessaracoccus;
Comamonas	0.000274521	0.000152439	0.000141731	0.000109182	0.000455571	0.000187889	0.00031694	0.00010202	0.00135471	0.00016131	0.000181216	0.000853635	k__Bacteria;p__Proteobacteria;c__Betaproteobacteria;o__Burkholderiales;f__Comamonadaceae;g__Comamonas;
Sediminibacterium	7.84e-05	0	2.83e-05	0.000163773	0	2.68e-05	0	0	0	8.07e-05	0	0.00134612	k__Bacteria;p__Bacteroidetes;c__Sphingobacteriia;o__Sphingobacteriales;f__Chitinophagaceae;g__Sediminibacterium;
Rhodanobacter	0.000313738	0.00125762	0.000396848	0.000272956	0.000195245	0.000134207	0.000739528	0.00020404	0.000387059	0.000241965	0.00025888	9.85e-05	k__Bacteria;p__Proteobacteria;c__Gammaproteobacteria;o__Xanthomonadales;f__Xanthomonadaceae;g__Rhodanobacter;
Rubellimicrobium	0.000901996	0.000190549	0.000255117	0.000272956	0.000498959	0.000268413	0.000739528	0.00122424	0.000419314	0.00032262	0.000103552	9.85e-05	k__Bacteria;p__Proteobacteria;c__Alphaproteobacteria;o__Rhodobacterales;f__Rhodobacteraceae;g__Rubellimicrobium;
Nocardia	0.00121573	0	2.83e-05	5.46e-05	2.17e-05	2.68e-05	5.28e-05	0	6.45e-05	0	2.59e-05	0	k__Bacteria;p__Actinobacteria;c__Actinobacteria;o__Actinomycetales;f__Nocardiaceae;g__Nocardia;
Roseburia	3.92e-05	0	0.000113385	5.46e-05	2.17e-05	0	0.000105647	0	6.45e-05	4.03e-05	0.000103552	0.00118195	k__Bacteria;p__Firmicutes;c__Clostridia;o__Clostridiales;f__Lachnospiraceae;g__Roseburia;
Prevotella	3.92e-05	0	2.83e-05	0	0	5.37e-05	5.28e-05	0	3.23e-05	0	5.18e-05	0.00108346	k__Bacteria;p__Bacteroidetes;c__Bacteroidia;o__Bacteroidales;f__Prevotellaceae;g__Prevotella;
Blautia	7.84e-05	3.81e-05	5.67e-05	0.000109182	2.17e-05	0.000107365	5.28e-05	0	0	8.07e-05	5.18e-05	0.00108346	k__Bacteria;p__Firmicutes;c__Clostridia;o__Clostridiales;f__Lachnospiraceae;g__Blautia;
Dietzia	0.000196086	0.000190549	0.000425194	0.000109182	2.17e-05	2.68e-05	0.00105647	0.000136027	0.00025804	4.03e-05	0.000310655	0	k__Bacteria;p__Actinobacteria;c__Actinobacteria;o__Actinomycetales;f__Dietziaceae;g__Dietzia;
Luteolibacter	7.84e-05	0.000114329	5.67e-05	0	2.17e-05	5.37e-05	0	0.00010202	0.00103216	0.00016131	0.000103552	0	k__Bacteria;p__Verrucomicrobia;c__Verrucomicrobiae;o__Verrucomicrobiales;f__Verrucomicrobiaceae;g__Luteolibacter;
Moraxella	0	0	2.83e-05	0	0	0	0	0	0	0	2.59e-05	0.00101779	k__Bacteria;p__Proteobacteria;c__Gammaproteobacteria;o__Pseudomonadales;f__Moraxellaceae;g__Moraxella;
Meiothermus	3.92e-05	3.81e-05	0	5.46e-05	0	0	0	3.4e-05	0	0	0	0.00101779	k__Bacteria;p__Thermi;c__Deinococci;o__Thermales;f__Thermaceae;g__Meiothermus;
Mycoplana	0.000980431	0	0.000141731	0.000272956	0.000130163	0.000134207	5.28e-05	0.00010202	0.00012902	0.000201637	0	0.000131328	k__Bacteria;p__Proteobacteria;c__Alphaproteobacteria;o__Caulobacterales;f__Caulobacteraceae;g__Mycoplana;
Methylopila	0.000117652	0	8.5e-05	5.46e-05	0.000911142	0.000107365	0.000369764	0.00010202	0.00012902	0	2.59e-05	0.000492481	k__Bacteria;p__Proteobacteria;c__Alphaproteobacteria;o__Rhizobiales;f__Methylocystaceae;g__Methylopila;
Porphyromonas	3.92e-05	3.81e-05	0	5.46e-05	0	2.68e-05	0	3.4e-05	3.23e-05	0	2.59e-05	0.000886467	k__Bacteria;p__Bacteroidetes;c__Bacteroidia;o__Bacteroidales;f__Porphyromonadaceae;g__Porphyromonas;
Clostridium	0.000196086	7.62e-05	0.000141731	0.00049132	6.51e-05	0.000268413	0.000105647	6.8e-05	0.00012902	0.00032262	7.77e-05	0.000886467	k__Bacteria;p__Firmicutes;c__Clostridia;o__Clostridiales;f__Clostridiaceae;g__Clostridium;
[Ruminococcus]	3.92e-05	0	2.83e-05	0	4.34e-05	0	0	0	3.23e-05	4.03e-05	0	0.000886467	k__Bacteria;p__Firmicutes;c__Clostridia;o__Clostridiales;f__Lachnospiraceae;g__[Ruminococcus];
Fusobacterium	0	0	5.67e-05	0	0	0	0	0	0	8.07e-05	0	0.000853635	k__Bacteria;p__Fusobacteria;c__Fusobacteria;o__Fusobacteriales;f__Fusobacteriaceae;g__Fusobacterium;
Phaeospirillum	7.84e-05	0	2.83e-05	0	6.51e-05	2.68e-05	0.000211294	0.000850167	0	0	5.18e-05	9.85e-05	k__Bacteria;p__Proteobacteria;c__Alphaproteobacteria;o__Rhodospirillales;f__Rhodospirillaceae;g__Phaeospirillum;
Faecalibacterium	0.000117652	3.81e-05	2.83e-05	0	8.68e-05	8.05e-05	0.000105647	0	6.45e-05	4.03e-05	5.18e-05	0.000820802	k__Bacteria;p__Firmicutes;c__Clostridia;o__Clostridiales;f__Ruminococcaceae;g__Faecalibacterium;
Bulleidia	0	0	0	0	0	0	0	0	0	0	0	0.000722306	k__Bacteria;p__Firmicutes;c__Erysipelotrichi;o__Erysipelotrichales;f__Erysipelotrichaceae;g__Bulleidia;
Nitrospira	0.000313738	0.000228659	0.000113385	0.000709684	0.000260326	0.000161048	0.00015847	0.000238047	0.00025804	0.000403275	0.000440095	0.000525314	k__Bacteria;p__Nitrospirae;c__Nitrospira;o__Nitrospirales;f__Nitrospiraceae;g__Nitrospira;
Sphingobacterium	0	0	5.67e-05	0.000109182	0.000195245	0	5.28e-05	0.00010202	9.68e-05	4.03e-05	2.59e-05	0.000689474	k__Bacteria;p__Bacteroidetes;c__Sphingobacteriia;o__Sphingobacteriales;f__Sphingobacteriaceae;g__Sphingobacterium;
Coprococcus	0	0	0	5.46e-05	0	0	0	0	0	0	2.59e-05	0.000656642	k__Bacteria;p__Firmicutes;c__Clostridia;o__Clostridiales;f__Lachnospiraceae;g__Coprococcus;
Marinobacter	0.000627476	0	2.83e-05	0	2.17e-05	2.68e-05	0.000211294	6.8e-05	0.00012902	0	2.59e-05	0.000459649	k__Bacteria;p__Proteobacteria;c__Gammaproteobacteria;o__Alteromonadales;f__Alteromonadaceae;g__Marinobacter;
[Prevotella]	0	0	0	0	0	0	0	0	0	0	0	0.00062381	k__Bacteria;p__Bacteroidetes;c__Bacteroidia;o__Bacteroidales;f__[Paraprevotellaceae];g__[Prevotella];
Paenibacillus	7.84e-05	0.000114329	8.5e-05	0.000218364	0.000151857	0.000161048	0.000105647	3.4e-05	9.68e-05	4.03e-05	7.77e-05	0.00062381	k__Bacteria;p__Firmicutes;c__Bacilli;o__Bacillales;f__Paenibacillaceae;g__Paenibacillus;
A4	0.000156869	0.000342988	8.5e-05	5.46e-05	8.68e-05	0.000107365	0.00015847	6.8e-05	0.000612844	4.03e-05	0	0	k__Bacteria;p__Bacteroidetes;c__Sphingobacteriia;o__Sphingobacteriales;f__Flammeovirgaceae;g__A4;
Stenotrophomonas	0.000588258	3.81e-05	5.67e-05	5.46e-05	0.000130163	8.05e-05	0.000105647	0.000374073	9.68e-05	8.07e-05	2.59e-05	0.000426817	k__Bacteria;p__Proteobacteria;c__Gammaproteobacteria;o__Xanthomonadales;f__Xanthomonadaceae;g__Stenotrophomonas;
Idiomarina	0	0	0.000566926	0	0	0	0	0	0	0	0	3.28e-05	k__Bacteria;p__Proteobacteria;c__Gammaproteobacteria;o__Alteromonadales;f__Idiomarinaceae;g__Idiomarina;
Limnobacter	7.84e-05	7.62e-05	8.5e-05	5.46e-05	0.000130163	5.37e-05	0.00015847	6.8e-05	3.23e-05	4.03e-05	2.59e-05	0.000558146	k__Bacteria;p__Proteobacteria;c__Betaproteobacteria;o__Burkholderiales;f__Comamonadaceae;g__Limnobacter;
Bifidobacterium	3.92e-05	3.81e-05	0	0	2.17e-05	0	5.28e-05	0	3.23e-05	0	2.59e-05	0.000558146	k__Bacteria;p__Actinobacteria;c__Actinobacteria;o__Bifidobacteriales;f__Bifidobacteriaceae;g__Bifidobacterium;
Leptotrichia	3.92e-05	0	0	0	0	0	0	0	0	0	0	0.000525314	k__Bacteria;p__Fusobacteria;c__Fusobacteria;o__Fusobacteriales;f__Leptotrichiaceae;g__Leptotrichia;
Lautropia	0.000117652	0	0	0	0.000130163	0	5.28e-05	0.000170033	0.000161275	0	2.59e-05	0.000525314	k__Bacteria;p__Proteobacteria;c__Betaproteobacteria;o__Burkholderiales;f__Burkholderiaceae;g__Lautropia;
Kaistobacter	7.84e-05	0	0	0.000109182	2.17e-05	5.37e-05	5.28e-05	3.4e-05	6.45e-05	4.03e-05	5.18e-05	0.000525314	k__Bacteria;p__Proteobacteria;c__Alphaproteobacteria;o__Sphingomonadales;f__Sphingomonadaceae;g__Kaistobacter;
Salinibacterium	0.000509824	0.000152439	0.000198424	5.46e-05	6.51e-05	5.37e-05	0.000475411	6.8e-05	0.000161275	8.07e-05	7.77e-05	9.85e-05	k__Bacteria;p__Actinobacteria;c__Actinobacteria;o__Actinomycetales;f__Microbacteriaceae;g__Salinibacterium;
Bacteroides	7.84e-05	0	5.67e-05	5.46e-05	4.34e-05	2.68e-05	5.28e-05	0	3.23e-05	0	2.59e-05	0.000492481	k__Bacteria;p__Bacteroidetes;c__Bacteroidia;o__Bacteroidales;f__Bacteroidaceae;g__Bacteroides;
Alcanivorax	0.000117652	0	2.83e-05	0	2.17e-05	5.37e-05	0.000105647	0	6.45e-05	0	0	0.000459649	k__Bacteria;p__Proteobacteria;c__Gammaproteobacteria;o__Oceanospirillales;f__Alcanivoracaceae;g__Alcanivorax;
Abiotrophia	0	0	5.67e-05	0	0	2.68e-05	0	0	3.23e-05	4.03e-05	5.18e-05	0.000459649	k__Bacteria;p__Firmicutes;c__Bacilli;o__Lactobacillales;f__Aerococcaceae;g__Abiotrophia;
Bacillus	0.000392172	3.81e-05	0.000113385	0.000109182	0.000173551	8.05e-05	0.000211294	6.8e-05	0.00019353	0.000120982	0	0.000459649	k__Bacteria;p__Firmicutes;c__Bacilli;o__Bacillales;f__Bacillaceae;g__Bacillus;
Solibacillus	3.92e-05	3.81e-05	8.5e-05	0	2.17e-05	0	5.28e-05	0	0	0	0	0.000459649	k__Bacteria;p__Firmicutes;c__Bacilli;o__Bacillales;f__Planococcaceae;g__Solibacillus;
Zymomonas	3.92e-05	0	0	0	0	0.000107365	0	0	0.000451569	0	2.59e-05	0	k__Bacteria;p__Proteobacteria;c__Alphaproteobacteria;o__Sphingomonadales;f__Sphingomonadaceae;g__Zymomonas;
Peptostreptococcus	0	0	0	0	0	0	0	0	3.23e-05	4.03e-05	0	0.000426817	k__Bacteria;p__Firmicutes;c__Clostridia;o__Clostridiales;f__Peptostreptococcaceae;g__Peptostreptococcus;
Parascardovia	0.000117652	3.81e-05	5.67e-05	5.46e-05	0.000108469	5.37e-05	5.28e-05	0.00040808	0.00012902	0	7.77e-05	0.000426817	k__Bacteria;p__Actinobacteria;c__Actinobacteria;o__Actinomycetales;f__Actinomycetaceae;g__Parascardovia;
Exiguobacterium	0.000117652	3.81e-05	0.000113385	5.46e-05	4.34e-05	8.05e-05	0.00015847	0.00010202	3.23e-05	4.03e-05	0	0.000393985	k__Bacteria;p__Firmicutes;c__Bacilli;o__Exiguobacterales;f__Exiguobacteraceae;g__Exiguobacterium;
Phenylobacterium	7.84e-05	3.81e-05	5.67e-05	0.000327547	0.000130163	0.000134207	0.000105647	6.8e-05	0.000387059	0.00016131	7.77e-05	6.57e-05	k__Bacteria;p__Proteobacteria;c__Alphaproteobacteria;o__Caulobacterales;f__Caulobacteraceae;g__Phenylobacterium;
Deinococcus	0	0	5.67e-05	0	2.17e-05	0	0.000369764	3.4e-05	6.45e-05	0	0	0	k__Bacteria;p__Thermi;c__Deinococci;o__Deinococcales;f__Deinococcaceae;g__Deinococcus;
Phascolarctobacterium	7.84e-05	0	2.83e-05	0	2.17e-05	2.68e-05	0	0	9.68e-05	0	0	0.000361153	k__Bacteria;p__Firmicutes;c__Clostridia;o__Clostridiales;f__Veillonellaceae;g__Phascolarctobacterium;
Devosia	0.000352955	3.81e-05	8.5e-05	0	4.34e-05	2.68e-05	0	0	6.45e-05	8.07e-05	0	9.85e-05	k__Bacteria;p__Proteobacteria;c__Alphaproteobacteria;o__Rhizobiales;f__Hyphomicrobiaceae;g__Devosia;
Phormidium	0.000352955	0	0	0	0	0	0	0	0	4.03e-05	5.18e-05	0	k__Bacteria;p__Cyanobacteria;c__Oscillatoriophycideae;o__Oscillatoriales;f__Phormidiaceae;g__Phormidium;
Xanthobacter	0.000352955	0	0	0	0.000260326	8.05e-05	5.28e-05	3.4e-05	0	4.03e-05	0	0.000262657	k__Bacteria;p__Proteobacteria;c__Alphaproteobacteria;o__Rhizobiales;f__Xanthobacteraceae;g__Xanthobacter;
Pediococcus	0.000117652	7.62e-05	0.000340155	0	2.17e-05	0	5.28e-05	3.4e-05	3.23e-05	4.03e-05	2.59e-05	0.000328321	k__Bacteria;p__Firmicutes;c__Bacilli;o__Lactobacillales;f__Lactobacillaceae;g__Pediococcus;
Dialister	0	0	0	0	2.17e-05	2.68e-05	0	0	6.45e-05	0	0	0.000328321	k__Bacteria;p__Firmicutes;c__Clostridia;o__Clostridiales;f__Veillonellaceae;g__Dialister;
Megamonas	0	0	2.83e-05	0	0	0	0	3.4e-05	3.23e-05	0	2.59e-05	0.000328321	k__Bacteria;p__Firmicutes;c__Clostridia;o__Clostridiales;f__Veillonellaceae;g__Megamonas;
Candidatus Solibacter	3.92e-05	0	0	0.000327547	0	8.05e-05	0	3.4e-05	0	0	0	6.57e-05	k__Bacteria;p__Acidobacteria;c__Solibacteres;o__Solibacterales;f__Solibacteraceae;g__Candidatus Solibacter;
Zoogloea	3.92e-05	0	2.83e-05	0	4.34e-05	0	0	3.4e-05	6.45e-05	0.00032262	0.000207104	0	k__Bacteria;p__Proteobacteria;c__Betaproteobacteria;o__Rhodocyclales;f__Rhodocyclaceae;g__Zoogloea;
Methylotenera	7.84e-05	7.62e-05	2.83e-05	0.000163773	8.68e-05	0	0.00031694	0.00010202	6.45e-05	4.03e-05	0.000284768	9.85e-05	k__Bacteria;p__Proteobacteria;c__Betaproteobacteria;o__Methylophilales;f__Methylophilaceae;g__Methylotenera;
Propionicimonas	0	0	2.83e-05	0	4.34e-05	2.68e-05	0.00031694	0	3.23e-05	0	7.77e-05	0	k__Bacteria;p__Actinobacteria;c__Actinobacteria;o__Actinomycetales;f__Nocardioidaceae;g__Propionicimonas;
Candidatus Amoebophilus	0.000313738	0	2.83e-05	0	0	0	0	0	6.45e-05	0	0	0	k__Bacteria;p__Bacteroidetes;c__Sphingobacteriia;o__Sphingobacteriales;f__Amoebophilaceae;g__Candidatus Amoebophilus;
Cellulomonas	0.000313738	3.81e-05	2.83e-05	5.46e-05	0.000108469	2.68e-05	0.00015847	0.00020404	6.45e-05	8.07e-05	0.000103552	3.28e-05	k__Bacteria;p__Actinobacteria;c__Actinobacteria;o__Actinomycetales;f__Cellulomonadaceae;g__Cellulomonas;
Anaerococcus	0.000313738	0.000114329	5.67e-05	0	2.17e-05	2.68e-05	0.00015847	0.00010202	0	8.07e-05	2.59e-05	0	k__Bacteria;p__Firmicutes;c__Clostridia;o__Clostridiales;f__Clostridiaceae;g__Anaerococcus;
Lachnospira	0	0	0	0	2.17e-05	0	0	0	0	0	0	0.000295489	k__Bacteria;p__Firmicutes;c__Clostridia;o__Clostridiales;f__Lachnospiraceae;g__Lachnospira;
Chryseobacterium	0	0	2.83e-05	5.46e-05	0	0	0.000105647	0	0.000290294	0.000120982	0	0	k__Bacteria;p__Bacteroidetes;c__Flavobacteriia;o__Flavobacteriales;f__Flavobacteriaceae;g__Chryseobacterium;
Balneimonas	0.000274521	0.000114329	0	0.000109182	8.68e-05	8.05e-05	0.000105647	6.8e-05	0	0	5.18e-05	0.00016416	k__Bacteria;p__Proteobacteria;c__Alphaproteobacteria;o__Rhizobiales;f__Bradyrhizobiaceae;g__Balneimonas;
Steroidobacter	0.000274521	0	0	0	2.17e-05	2.68e-05	0	0	3.23e-05	4.03e-05	0	0.000131328	k__Bacteria;p__Proteobacteria;c__Gammaproteobacteria;o__Xanthomonadales;f__Sinobacteraceae;g__Steroidobacter;
Aerococcus	0	0	0.000255117	0	0	0	0.000264117	0.00020404	6.45e-05	0.000120982	5.18e-05	3.28e-05	k__Bacteria;p__Firmicutes;c__Bacilli;o__Lactobacillales;f__Aerococcaceae;g__Aerococcus;
Trichococcus	3.92e-05	3.81e-05	8.5e-05	5.46e-05	0	8.05e-05	0.000105647	0.00020404	6.45e-05	0.000120982	0.000155328	0.000262657	k__Bacteria;p__Firmicutes;c__Bacilli;o__Lactobacillales;f__Carnobacteriaceae;g__Trichococcus;
Alteromonas	0	0	0	0	0	0	0	0	0	0	0	0.000262657	k__Bacteria;p__Proteobacteria;c__Gammaproteobacteria;o__Alteromonadales;f__Alteromonadaceae;g__Alteromonas;
Campylobacter	0	0	0	0	0	0	0	0	0	0	0	0.000262657	k__Bacteria;p__Proteobacteria;c__Epsilonproteobacteria;o__Campylobacterales;f__Campylobacteraceae;g__Campylobacter;
Cellvibrio	3.92e-05	7.62e-05	0.000113385	0	8.68e-05	0.000134207	0.00015847	0.000136027	0.00025804	0.000120982	0.00012944	0.00016416	k__Bacteria;p__Proteobacteria;c__Gammaproteobacteria;o__Alteromonadales;f__Alteromonadaceae;g__Cellvibrio;
Legionella	3.92e-05	3.81e-05	0	0	0	0.000241572	0.00015847	0	0	0	5.18e-05	3.28e-05	k__Bacteria;p__Proteobacteria;c__Gammaproteobacteria;o__Legionellales;f__Legionellaceae;g__Legionella;
Arenimonas	3.92e-05	0	0	0	0	0	5.28e-05	0	0.000225785	0	5.18e-05	3.28e-05	k__Bacteria;p__Proteobacteria;c__Gammaproteobacteria;o__Xanthomonadales;f__Xanthomonadaceae;g__Arenimonas;
Rickettsia	0	0	2.83e-05	0	0	0	0	0	0.000225785	0	0	0	k__Bacteria;p__Proteobacteria;c__Alphaproteobacteria;o__Rickettsiales;f__Rickettsiaceae;g__Rickettsia;
Nocardioides	0	3.81e-05	8.5e-05	0.000163773	2.17e-05	0	5.28e-05	3.4e-05	0.000225785	0	2.59e-05	3.28e-05	k__Bacteria;p__Actinobacteria;c__Actinobacteria;o__Actinomycetales;f__Nocardioidaceae;g__Nocardioides;
Geothrix	7.84e-05	0.000114329	8.5e-05	0.000218364	4.34e-05	0.000134207	5.28e-05	0	3.23e-05	8.07e-05	0	0.00016416	k__Bacteria;p__Acidobacteria;c__Holophagae;o__Holophagales;f__Holophagaceae;g__Geothrix;
Actinomycetospora	0	0.000114329	2.83e-05	0	2.17e-05	0	0.000211294	0	3.23e-05	0	2.59e-05	6.57e-05	k__Bacteria;p__Actinobacteria;c__Actinobacteria;o__Actinomycetales;f__Pseudonocardiaceae;g__Actinomycetospora;
Actinotalea	0	0	0	5.46e-05	2.17e-05	2.68e-05	0.000211294	3.4e-05	3.23e-05	0	5.18e-05	3.28e-05	k__Bacteria;p__Actinobacteria;c__Actinobacteria;o__Actinomycetales;f__Cellulomonadaceae;g__Actinotalea;
Candidatus Rhabdochlamydia	0	3.81e-05	2.83e-05	0	0	8.05e-05	0.000211294	0	0	4.03e-05	7.77e-05	0	k__Bacteria;p__Chlamydiae;c__Chlamydiia;o__Chlamydiales;f__Rhabdochlamydiaceae;g__Candidatus Rhabdochlamydia;
Crenothrix	0	0	0.000141731	0	2.17e-05	8.05e-05	0.000211294	0	9.68e-05	0.000120982	5.18e-05	3.28e-05	k__Bacteria;p__Proteobacteria;c__Gammaproteobacteria;o__Methylococcales;f__Crenotrichaceae;g__Crenothrix;
Sutterella	3.92e-05	0	2.83e-05	0	0	0	0	0	0	4.03e-05	0	0.000196993	k__Bacteria;p__Proteobacteria;c__Betaproteobacteria;o__Burkholderiales;f__Alcaligenaceae;g__Sutterella;
Pseudoalteromonas	0	0	0	0	0	0	0	3.4e-05	0	0	0	0.000196993	k__Bacteria;p__Proteobacteria;c__Gammaproteobacteria;o__Alteromonadales;f__Pseudoalteromonadaceae;g__Pseudoalteromonas;
Thiobacillus	0.000156869	3.81e-05	8.5e-05	5.46e-05	0	0.000187889	0.00015847	0	3.23e-05	4.03e-05	7.77e-05	9.85e-05	k__Bacteria;p__Proteobacteria;c__Betaproteobacteria;o__Hydrogenophilales;f__Hydrogenophilaceae;g__Thiobacillus;
Lysobacter	7.84e-05	0	0	0	0	0	0.000105647	3.4e-05	9.68e-05	0	0	0.00016416	k__Bacteria;p__Proteobacteria;c__Gammaproteobacteria;o__Xanthomonadales;f__Xanthomonadaceae;g__Lysobacter;
Turicibacter	3.92e-05	0	0.000113385	0	0	0	0	0	3.23e-05	0	2.59e-05	0.00016416	k__Bacteria;p__Firmicutes;c__Bacilli;o__Turicibacterales;f__Turicibacteraceae;g__Turicibacter;
Moryella	0	0	0	0	0	0	0	0	0	0	0	0.00016416	k__Bacteria;p__Firmicutes;c__Clostridia;o__Clostridiales;f__Lachnospiraceae;g__Moryella;
Mucispirillum	0	0	0	0	0	0	0	0	0	0	0	0.00016416	k__Bacteria;p__Deferribacteres;c__Deferribacteres;o__Deferribacterales;f__Deferribacteraceae;g__Mucispirillum;
Arsenicicoccus	7.84e-05	0	8.5e-05	0.000163773	4.34e-05	2.68e-05	0.00015847	3.4e-05	0.000161275	8.07e-05	2.59e-05	0	k__Bacteria;p__Actinobacteria;c__Actinobacteria;o__Actinomycetales;f__Intrasporangiaceae;g__Arsenicicoccus;
Tolumonas	0.000156869	0	5.67e-05	0	6.51e-05	2.68e-05	5.28e-05	3.4e-05	6.45e-05	0.00016131	2.59e-05	6.57e-05	k__Bacteria;p__Proteobacteria;c__Gammaproteobacteria;o__Aeromonadales;f__Aeromonadaceae;g__Tolumonas;
Rubrobacter	3.92e-05	0	5.67e-05	0	2.17e-05	0	0.00015847	3.4e-05	0	0	2.59e-05	6.57e-05	k__Bacteria;p__Actinobacteria;c__Rubrobacteria;o__Rubrobacterales;f__Rubrobacteraceae;g__Rubrobacter;
Thermomonas	0.000117652	3.81e-05	0	5.46e-05	2.17e-05	0	0.00015847	0	0	0	0.000103552	0.000131328	k__Bacteria;p__Proteobacteria;c__Gammaproteobacteria;o__Xanthomonadales;f__Xanthomonadaceae;g__Thermomonas;
Methylomonas	0	0	5.67e-05	0	6.51e-05	2.68e-05	0.00015847	0	6.45e-05	4.03e-05	0	3.28e-05	k__Bacteria;p__Proteobacteria;c__Gammaproteobacteria;o__Methylococcales;f__Methylococcaceae;g__Methylomonas;
Hymenobacter	0.000156869	3.81e-05	2.83e-05	5.46e-05	2.17e-05	0	0	3.4e-05	3.23e-05	0	2.59e-05	0	k__Bacteria;p__Bacteroidetes;c__Sphingobacteriia;o__Sphingobacteriales;f__Flexibacteraceae;g__Hymenobacter;
Bosea	0.000156869	0	2.83e-05	0	2.17e-05	2.68e-05	5.28e-05	6.8e-05	6.45e-05	0	0	6.57e-05	k__Bacteria;p__Proteobacteria;c__Alphaproteobacteria;o__Rhizobiales;f__Bradyrhizobiaceae;g__Bosea;
Actinoplanes	0	3.81e-05	2.83e-05	0	0	2.68e-05	0	0.000136027	0	4.03e-05	2.59e-05	0	k__Bacteria;p__Actinobacteria;c__Actinobacteria;o__Actinomycetales;f__Micromonosporaceae;g__Actinoplanes;
Peptococcus	0	0	0	0	0	0	0	0	0	0	0	0.000131328	k__Bacteria;p__Firmicutes;c__Clostridia;o__Clostridiales;f__Peptococcaceae;g__Peptococcus;
Mogibacterium	0	0	5.67e-05	0	0	0	0	0	0	0	0	0.000131328	k__Bacteria;p__Firmicutes;c__Clostridia;o__Clostridiales;f__Clostridiaceae;g__Mogibacterium;
Sulfuritalea	7.84e-05	0	5.67e-05	0	2.17e-05	0	0	0	3.23e-05	8.07e-05	0.000103552	0.000131328	k__Bacteria;p__Proteobacteria;c__Betaproteobacteria;o__Rhodocyclales;f__Rhodocyclaceae;g__Sulfuritalea;
Microlunatus	0	0	0	0	0	0	5.28e-05	0	0.00012902	0	2.59e-05	0	k__Bacteria;p__Actinobacteria;c__Actinobacteria;o__Actinomycetales;f__Propionibacteriaceae;g__Microlunatus;
Nannocystis	0	0	0	0	2.17e-05	0	0	0	0.00012902	0	0	0	k__Bacteria;p__Proteobacteria;c__Deltaproteobacteria;o__Myxococcales;f__Nannocystaceae;g__Nannocystis;
Parabacteroides	0.000117652	0	2.83e-05	0	2.17e-05	0	0	0	6.45e-05	4.03e-05	2.59e-05	9.85e-05	k__Bacteria;p__Bacteroidetes;c__Bacteroidia;o__Bacteroidales;f__Porphyromonadaceae;g__Parabacteroides;
Geodermatophilus	0.000117652	3.81e-05	8.5e-05	5.46e-05	0	0	0.000105647	0	0	4.03e-05	0	3.28e-05	k__Bacteria;p__Actinobacteria;c__Actinobacteria;o__Actinomycetales;f__Geodermatophilaceae;g__Geodermatophilus;
Collinsella	0.000117652	0	0	0	0	0	0	0	3.23e-05	0	0	3.28e-05	k__Bacteria;p__Firmicutes;c__Clostridia;o__Coriobacteriales;f__Coriobacteriaceae;g__Collinsella;
Aeromicrobium	0.000117652	0	2.83e-05	0	2.17e-05	0	5.28e-05	0	0	0	5.18e-05	3.28e-05	k__Bacteria;p__Actinobacteria;c__Actinobacteria;o__Actinomycetales;f__Nocardioidaceae;g__Aeromicrobium;
Marinococcus	3.92e-05	0	0.000113385	0	0	0	0.000105647	0	3.23e-05	0	0	0	k__Bacteria;p__Firmicutes;c__Bacilli;o__Bacillales;f__Bacillaceae;g__Marinococcus;
Pirellula	0	0	0	0.000109182	0	2.68e-05	0	0	6.45e-05	0	0	0	k__Bacteria;p__Planctomycetes;c__Planctomycetia;o__Pirellulales;f__Pirellulaceae;g__Pirellula;
Tatlockia	0	0	0	0	0	0.000107365	0.000105647	3.4e-05	3.23e-05	4.03e-05	2.59e-05	0	k__Bacteria;p__Proteobacteria;c__Gammaproteobacteria;o__Legionellales;f__Legionellaceae;g__Tatlockia;
Desulfosporosinus	3.92e-05	0	2.83e-05	5.46e-05	6.51e-05	0.000107365	0	6.8e-05	3.23e-05	0	2.59e-05	3.28e-05	k__Bacteria;p__Firmicutes;c__Clostridia;o__Clostridiales;f__Peptococcaceae;g__Desulfosporosinus;
Salinicoccus	0	3.81e-05	5.67e-05	0	2.17e-05	0	0.000105647	0	0	0	0	3.28e-05	k__Bacteria;p__Firmicutes;c__Bacilli;o__Bacillales;f__Staphylococcaceae;g__Salinicoccus;
Dokdonella	7.84e-05	0	0	5.46e-05	0	5.37e-05	0.000105647	0	6.45e-05	4.03e-05	5.18e-05	0	k__Bacteria;p__Proteobacteria;c__Gammaproteobacteria;o__Xanthomonadales;f__Xanthomonadaceae;g__Dokdonella;
Lutibacterium	0	0	0	5.46e-05	0	2.68e-05	0.000105647	0	0	0	0	3.28e-05	k__Bacteria;p__Proteobacteria;c__Alphaproteobacteria;o__Sphingomonadales;f__Erythrobacteraceae;g__Lutibacterium;
Aquicella	0	0	0	0	4.34e-05	0	0	0	0	0	0	9.85e-05	k__Bacteria;p__Proteobacteria;c__Gammaproteobacteria;o__Legionellales;f__Coxiellaceae;g__Aquicella;
Prochlorococcus	0	0	8.5e-05	0	0	0	0	0	0	0	0	9.85e-05	k__Bacteria;p__Cyanobacteria;c__Synechococcophycideae;o__Synechococcales;f__Synechococcaceae;g__Prochlorococcus;
Cardiobacterium	0	0	0	0	0	0	0	0	0	4.03e-05	0	9.85e-05	k__Bacteria;p__Proteobacteria;c__Gammaproteobacteria;o__Cardiobacteriales;f__Cardiobacteriaceae;g__Cardiobacterium;
Weissella	3.92e-05	0	5.67e-05	0	0	0	5.28e-05	0	0	4.03e-05	5.18e-05	9.85e-05	k__Bacteria;p__Firmicutes;c__Bacilli;o__Lactobacillales;f__Leuconostocaceae;g__Weissella;
Finegoldia	0	0	0	0	0	0	0	0	0	0	0	9.85e-05	k__Bacteria;p__Firmicutes;c__Clostridia;o__Clostridiales;f__Clostridiaceae;g__Finegoldia;
Swaminathania	0	0	0	0	0	0	0	0	0	0	0	9.85e-05	k__Bacteria;p__Proteobacteria;c__Alphaproteobacteria;o__Rhodospirillales;f__Acetobacteraceae;g__Swaminathania;
Streptobacillus	0	0	0	0	0	2.68e-05	0	0	0	0	0	9.85e-05	k__Bacteria;p__Fusobacteria;c__Fusobacteria;o__Fusobacteriales;f__Leptotrichiaceae;g__Streptobacillus;
Treponema	3.92e-05	0	0	0	0	0	0	0	0	4.03e-05	0	9.85e-05	k__Bacteria;p__Spirochaetes;c__Spirochaetes;o__Spirochaetales;f__Spirochaetaceae;g__Treponema;
Prosthecobacter	0	0	0	0	0	0	0	0	9.68e-05	4.03e-05	0	0	k__Bacteria;p__Verrucomicrobia;c__Verrucomicrobiae;o__Verrucomicrobiales;f__Verrucomicrobiaceae;g__Prosthecobacter;
HTCC	0	0	0	0	0	2.68e-05	5.28e-05	0	9.68e-05	0	0	0	k__Bacteria;p__Proteobacteria;c__Gammaproteobacteria;o__HTCC2188;f__HTCC2188;g__HTCC;
Thiovirga	7.84e-05	0	0	5.46e-05	2.17e-05	0	5.28e-05	3.4e-05	3.23e-05	8.07e-05	0	0	k__Bacteria;p__Proteobacteria;c__Gammaproteobacteria;o__Chromatiales;f__Halothiobacillaceae;g__Thiovirga;
Magnetospirillum	0	0	2.83e-05	0	2.17e-05	5.37e-05	0	3.4e-05	3.23e-05	8.07e-05	2.59e-05	0	k__Bacteria;p__Proteobacteria;c__Alphaproteobacteria;o__Rhodospirillales;f__Rhodospirillaceae;g__Magnetospirillum;
Polynucleobacter	7.84e-05	0	0	0	2.17e-05	0	0	0	0	4.03e-05	0	3.28e-05	k__Bacteria;p__Proteobacteria;c__Betaproteobacteria;o__Burkholderiales;f__Oxalobacteraceae;g__Polynucleobacter;
Sulfurospirillum	3.92e-05	0	0	0	0	0	0	0	3.23e-05	0	7.77e-05	0	k__Bacteria;p__Proteobacteria;c__Epsilonproteobacteria;o__Campylobacterales;f__Campylobacteraceae;g__Sulfurospirillum;
Facklamia	3.92e-05	0	0	0	0	0	0	6.8e-05	6.45e-05	0	2.59e-05	0	k__Bacteria;p__Firmicutes;c__Bacilli;o__Lactobacillales;f__Aerococcaceae;g__Facklamia;
Flavisolibacter	0	0	0	5.46e-05	0	0	5.28e-05	6.8e-05	0	0	0	0	k__Bacteria;p__Bacteroidetes;c__Sphingobacteriia;o__Sphingobacteriales;f__Chitinophagaceae;g__Flavisolibacter;
Kineococcus	3.92e-05	0	2.83e-05	0	0	5.37e-05	0	6.8e-05	0	4.03e-05	0	0	k__Bacteria;p__Actinobacteria;c__Actinobacteria;o__Actinomycetales;f__Kineosporiaceae;g__Kineococcus;
HB2-32-21	0	0	0	0	0	0	0	0	0	0	0	6.57e-05	k__Bacteria;p__Proteobacteria;c__Gammaproteobacteria;o__Alteromonadales;f__Alteromonadaceae;g__HB2-32-21;
Sulfurimonas	0	0	0	0	0	0	0	0	0	0	0	6.57e-05	k__Bacteria;p__Proteobacteria;c__Epsilonproteobacteria;o__Campylobacterales;f__Helicobacteraceae;g__Sulfurimonas;
Procabacter	0	0	0	0	4.34e-05	0	0	0	0	0	0	6.57e-05	k__Bacteria;p__Proteobacteria;c__Betaproteobacteria;o__Procabacteriales;f__Procabacteriaceae;g__Procabacter;
rc4-4	0	0	0	0	0	0	0	0	0	0	0	6.57e-05	k__Bacteria;p__Firmicutes;c__Clostridia;o__Clostridiales;f__Peptococcaceae;g__rc4-4;
Pseudidiomarina	0	0	0	0	0	0	0	0	0	0	0	6.57e-05	k__Bacteria;p__Proteobacteria;c__Gammaproteobacteria;o__Alteromonadales;f__Idiomarinaceae;g__Pseudidiomarina;
Megasphaera	0	0	0	0	0	0	0	0	0	0	0	6.57e-05	k__Bacteria;p__Firmicutes;c__Clostridia;o__Clostridiales;f__Veillonellaceae;g__Megasphaera;
Alicyclobacillus	0	0	0	0	0	0	0	0	0	0	0	6.57e-05	k__Bacteria;p__Firmicutes;c__Bacilli;o__Bacillales;f__Alicyclobacillaceae;g__Alicyclobacillus;
Atopobium	3.92e-05	0	2.83e-05	0	0	0	0	0	0	0	0	6.57e-05	k__Bacteria;p__Firmicutes;c__Clostridia;o__Coriobacteriales;f__Coriobacteriaceae;g__Atopobium;
Williamsia	3.92e-05	0	0	0	0	0	0	0	6.45e-05	0	0	0	k__Bacteria;p__Actinobacteria;c__Actinobacteria;o__Actinomycetales;f__Williamsiaceae;g__Williamsia;
Desulfurispora	0	0	0	0	0	2.68e-05	0	0	6.45e-05	0	0	0	k__Bacteria;p__Firmicutes;c__Clostridia;o__Clostridiales;f__Peptococcaceae;g__Desulfurispora;
A17	0	0	0	5.46e-05	0	2.68e-05	5.28e-05	0	6.45e-05	0	2.59e-05	3.28e-05	k__Bacteria;p__Planctomycetes;c__Planctomycetia;o__Pirellulales;f__Pirellulaceae;g__A17;
Opitutus	0	0	5.67e-05	0	0	0	0	0	0	4.03e-05	0	0	k__Bacteria;p__Verrucomicrobia;c__Opitutae;o__Opitutales;f__Opitutaceae;g__Opitutus;
Peptoniphilus	3.92e-05	0	2.83e-05	5.46e-05	0	0	0	3.4e-05	3.23e-05	0	2.59e-05	0	k__Bacteria;p__Firmicutes;c__Clostridia;o__Clostridiales;f__Clostridiaceae;g__Peptoniphilus;
Desulfotomaculum	0	0	0	5.46e-05	0	2.68e-05	0	3.4e-05	3.23e-05	0	0	0	k__Bacteria;p__Firmicutes;c__Clostridia;o__Clostridiales;f__Peptococcaceae;g__Desulfotomaculum;
Coxiella	0	0	2.83e-05	0	0	5.37e-05	0	0	0	0	0	0	k__Bacteria;p__Proteobacteria;c__Gammaproteobacteria;o__Legionellales;f__Coxiellaceae;g__Coxiella;
Wautersiella	0	0	0	0	0	0	5.28e-05	0	0	0	5.18e-05	0	k__Bacteria;p__Bacteroidetes;c__Flavobacteriia;o__Flavobacteriales;f__Flavobacteriaceae;g__Wautersiella;
Pontibacter	0	0	0	0	0	0	0	0	0	0	5.18e-05	0	k__Bacteria;p__Bacteroidetes;c__Sphingobacteriia;o__Sphingobacteriales;f__Flexibacteraceae;g__Pontibacter;
Asticcacaulis	0	0	0	0	0	2.68e-05	0	0	0	4.03e-05	0	0	k__Bacteria;p__Proteobacteria;c__Alphaproteobacteria;o__Caulobacterales;f__Caulobacteraceae;g__Asticcacaulis;
Gordonia	0	3.81e-05	2.83e-05	0	0	0	0	3.4e-05	3.23e-05	4.03e-05	2.59e-05	0	k__Bacteria;p__Actinobacteria;c__Actinobacteria;o__Actinomycetales;f__Gordoniaceae;g__Gordonia;
Desemzia	0	0	2.83e-05	0	0	0	0	0	0	4.03e-05	0	3.28e-05	k__Bacteria;p__Firmicutes;c__Bacilli;o__Lactobacillales;f__Carnobacteriaceae;g__Desemzia;
Methylocaldum	0	0	2.83e-05	0	0	0	0	3.4e-05	0	0	0	3.28e-05	k__Bacteria;p__Proteobacteria;c__Gammaproteobacteria;o__Methylococcales;f__Methylococcaceae;g__Methylocaldum;
Luteococcus	0	0	2.83e-05	0	0	0	0	3.4e-05	0	0	0	0	k__Bacteria;p__Actinobacteria;c__Actinobacteria;o__Actinomycetales;f__Propionibacteriaceae;g__Luteococcus;
Akkermansia	0	0	0	0	0	2.68e-05	0	3.4e-05	3.23e-05	0	0	3.28e-05	k__Bacteria;p__Verrucomicrobia;c__Verrucomicrobiae;o__Verrucomicrobiales;f__Verrucomicrobiaceae;g__Akkermansia;
Hydrogenophilus	0	0	0	0	0	2.68e-05	0	0	0	0	0	3.28e-05	k__Bacteria;p__Proteobacteria;c__Betaproteobacteria;o__Rhodocyclales;f__Rhodocyclaceae;g__Hydrogenophilus;
p-75-a5	0	0	2.83e-05	0	0	0	0	0	0	0	0	3.28e-05	k__Bacteria;p__Firmicutes;c__Erysipelotrichi;o__Erysipelotrichales;f__Erysipelotrichaceae;g__p-75-a5;
Dechloromonas	0	0	0	0	0	2.68e-05	0	0	3.23e-05	0	2.59e-05	0	k__Bacteria;p__Proteobacteria;c__Betaproteobacteria;o__Rhodocyclales;f__Rhodocyclaceae;g__Dechloromonas;
Others	0.447076	0.629002	0.574863	0.812971	0.665351	0.750805	0.418467	0.611304	0.560881	0.555188	0.602905	0.414177	Others
