# Supplementary material for: Bacterial characterization of Beijing drinking water by flow cytometry and MiSeq sequencing of the 16S rRNA gene
Source: Ecol Evol. 2016 Jan 18;6(4):923–34. doi: 10.1002/ece3.1955 (PMC4761785; doi:10.1002/ece3.1955)
Supplement: Supplementary file 7 — Table S3. Abundance at the class level. [file ECE3-6-0923-s007.xlsx]

## Sheet: otu_table.c.relative
Taxonomy	A	B	C	D	E	F	G	H	I	J	K	L	Tax_detail
Alphaproteobacteria	0.225381	0.295122	0.111316	0.326291	0.338511	0.484647	0.297132	0.200027	0.389124	0.273823	0.119861	0.221452	k__Bacteria;p__Proteobacteria;c__Alphaproteobacteria;
Chloroplast	0.136123	0.321532	0.395119	0.361066	0.246985	0.243504	0.0451112	0.373767	0.0740896	0.299956	0.415761	0.0276118	k__Bacteria;p__Cyanobacteria;c__Chloroplast;
Gammaproteobacteria	0.384603	0.0495046	0.0765916	0.0803581	0.187587	0.138072	0.291797	0.298545	0.213399	0.229423	0.328855	0.313875	k__Bacteria;p__Proteobacteria;c__Gammaproteobacteria;
Betaproteobacteria	0.132201	0.0776296	0.0372187	0.0298067	0.13025	0.0304381	0.15847	0.0311161	0.156824	0.0342783	0.0237134	0.220402	k__Bacteria;p__Proteobacteria;c__Betaproteobacteria;
Actinobacteria	0.0289423	0.18266	0.155564	0.0251665	0.0307402	0.0178226	0.101632	0.0243148	0.108312	0.0367786	0.0264316	0.0202902	k__Bacteria;p__Actinobacteria;c__Actinobacteria;
Bacilli	0.00984352	0.00255335	0.142922	0.00272956	0.00232124	0.0020131	0.00750092	0.00414881	0.00370932	0.00407307	0.00196749	0.0518419	k__Bacteria;p__Firmicutes;c__Bacilli;
Epsilonproteobacteria	0.000470607	0.000266768	0.000396848	0.000327547	0.000455571	0.000429461	0.00015847	0.00040808	0.000612844	0.00371013	0.00173449	0.0697025	k__Bacteria;p__Proteobacteria;c__Epsilonproteobacteria;
Planctomycetia	0.0104318	0.00933689	0.0211747	0.067693	0.0166826	0.0299817	0.0127833	0.00955587	0.00799923	0.0589991	0.020788	0.0105391	k__Bacteria;p__Planctomycetes;c__Planctomycetia;
4C0d-2	0.03106	0.0355183	0.0200975	0.0579212	0.0143613	0.013367	0.0422059	0.0234646	0.0106764	0.0200427	0.0258621	0.00334887	k__Bacteria;p__Cyanobacteria;c__4C0d-2;
Clostridia	0.00235303	0.000609756	0.0015307	0.00174692	0.000997917	0.00171784	0.00132058	0.000578113	0.00161275	0.00145179	0.000698975	0.027382	k__Bacteria;p__Firmicutes;c__Clostridia;
Flavobacteriia	0.0107847	0.000495427	0.00198424	0.000873458	0.000997917	0.000885763	0.0258835	0.00108821	0.00280618	0.00149212	0.000931966	0.000525314	k__Bacteria;p__Bacteroidetes;c__Flavobacteriia;
Deltaproteobacteria	0.00407859	0.000647866	0.00113385	0.0012556	0.0014318	0.00115418	0.00184882	0.00241447	0.00887011	0.000766222	0.000906078	0.00650076	k__Bacteria;p__Proteobacteria;c__Deltaproteobacteria;
Sphingobacteriia	0.00807875	0.000952744	0.000680311	0.00180151	0.0014101	0.000590509	0.000950821	0.000782153	0.00174177	0.000645239	0.000724863	0.00545013	k__Bacteria;p__Bacteroidetes;c__Sphingobacteriia;
Bacteroidia	0.000745127	7.62e-05	0.000255117	0.000272956	0.000173551	0.000509985	0.000422587	0.000136027	0.00109667	0.00016131	0.000284768	0.00643509	k__Bacteria;p__Bacteroidetes;c__Bacteroidia;
[Spartobacteria]	0.000392172	0.000457317	0.000340155	0.00387597	0.000889448	0.000993129	0.00031694	0.00156431	0.000387059	0.000604912	0.000284768	0.00062381	k__Bacteria;p__Verrucomicrobia;c__[Spartobacteria];
Chloracidobacteria	0.000352955	0.000228659	0.000283463	0.000272956	0.000216939	8.05e-05	0.000528234	0.00030606	0.00332226	0.000282292	0.000362431	3.28e-05	k__Bacteria;p__Acidobacteria;c__Chloracidobacteria;
Phycisphaerae	0.000156869	0.000228659	0.00209763	0.000382138	0.000650816	0.000966287	0.000581058	0.000340067	0.000387059	0.00173408	0.00119085	0.000131328	k__Bacteria;p__Planctomycetes;c__Phycisphaerae;
Fusobacteria	0.000235303	0	8.5e-05	0	0	5.37e-05	0	0	0	8.07e-05	0	0.00151028	k__Bacteria;p__Fusobacteria;c__Fusobacteria;
Verrucomicrobiae	7.84e-05	0.000152439	5.67e-05	0	2.17e-05	8.05e-05	0	0.000136027	0.00116118	0.000241965	0.000103552	3.28e-05	k__Bacteria;p__Verrucomicrobia;c__Verrucomicrobiae;
Thermomicrobia	3.92e-05	0.000228659	5.67e-05	0.000272956	0.000130163	5.37e-05	0.00105647	6.8e-05	0.00012902	4.03e-05	0	0	k__Bacteria;p__Chloroflexi;c__Thermomicrobia;
Verruco-5	0	0	0	0	2.17e-05	0.000107365	5.28e-05	0	3.23e-05	0	2.59e-05	0.00101779	k__Bacteria;p__Verrucomicrobia;c__Verruco-5;
Deinococci	3.92e-05	3.81e-05	5.67e-05	5.46e-05	2.17e-05	0	0.000369764	6.8e-05	6.45e-05	0	0	0.00101779	k__Bacteria;p__Thermi;c__Deinococci;
Nitrospira	0.000352955	0.000228659	0.000113385	0.000873458	0.000260326	0.000161048	0.00015847	0.000238047	0.00025804	0.000443602	0.000440095	0.000525314	k__Bacteria;p__Nitrospirae;c__Nitrospira;
Sva0725	7.84e-05	0.000114329	8.5e-05	0.000109182	0	2.68e-05	5.28e-05	6.8e-05	0.000870883	8.07e-05	2.59e-05	0	k__Bacteria;p__Acidobacteria;c__Sva0725;
Erysipelotrichi	0	0	8.5e-05	0	0	0	0	0	0	4.03e-05	2.59e-05	0.000755138	k__Bacteria;p__Firmicutes;c__Erysipelotrichi;
S15B-MN24	0.000470607	0.000266768	0.00022677	0.000600502	0.000216939	0.000214731	0.000686704	0.000340067	0.000225785	0.000201637	0.000336543	0.000131328	k__Bacteria;p__Cyanobacteria;c__S15B-MN24;
Mollicutes	3.92e-05	0	0	0	2.17e-05	0	0	0	0	0	0	0.000393985	k__Bacteria;p__Tenericutes;c__Mollicutes;
Oscillatoriophycideae	0.000352955	0	0	0	0	0	0	6.8e-05	0	4.03e-05	5.18e-05	0	k__Bacteria;p__Cyanobacteria;c__Oscillatoriophycideae;
Solibacteres	3.92e-05	0	0	0.000327547	0	8.05e-05	0	3.4e-05	0	0	0	6.57e-05	k__Bacteria;p__Acidobacteria;c__Solibacteres;
Chlamydiia	0	3.81e-05	2.83e-05	0.000218364	6.51e-05	0.000187889	0.00031694	3.4e-05	9.68e-05	0.000120982	0.000155328	3.28e-05	k__Bacteria;p__Chlamydiae;c__Chlamydiia;
Gemm-3	0.000274521	0	2.83e-05	0	0	5.37e-05	0	3.4e-05	3.23e-05	0	5.18e-05	0.000262657	k__Bacteria;p__Gemmatimonadetes;c__Gemm-3;
[Methylacidiphilae]	0	3.81e-05	2.83e-05	0.000272956	6.51e-05	0	0	0	0	4.03e-05	0	0	k__Bacteria;p__Verrucomicrobia;c__[Methylacidiphilae];
Thermoleophilia	3.92e-05	0.000228659	2.83e-05	0	2.17e-05	5.37e-05	5.28e-05	6.8e-05	6.45e-05	0	5.18e-05	9.85e-05	k__Bacteria;p__Actinobacteria;c__Thermoleophilia;
Anaerolineae	0	0	2.83e-05	5.46e-05	0	2.68e-05	0	0	0.000225785	8.07e-05	0	0	k__Bacteria;p__Chloroflexi;c__Anaerolineae;
Holophagae	7.84e-05	0.000114329	8.5e-05	0.000218364	4.34e-05	0.000134207	5.28e-05	0	3.23e-05	8.07e-05	0	0.00016416	k__Bacteria;p__Acidobacteria;c__Holophagae;
Ellin6529	3.92e-05	0	0	0	0	2.68e-05	0.000211294	3.4e-05	0	0	2.59e-05	0	k__Bacteria;p__Chloroflexi;c__Ellin6529;
OM190	0	0	2.83e-05	0	2.17e-05	5.37e-05	5.28e-05	3.4e-05	0.00019353	0.000120982	0	0	k__Bacteria;p__Planctomycetes;c__OM190;
Deferribacteres	0	0	0	0	0	0	0	0	0	0	0	0.00016416	k__Bacteria;p__Deferribacteres;c__Deferribacteres;
Acidobacteria	0	0	2.83e-05	0	0	0	0	0	3.23e-05	0	0	0.00016416	k__Bacteria;p__Acidobacteria;c__Acidobacteria;
Acidimicrobiia	7.84e-05	7.62e-05	0.000113385	0	0	0	0.00015847	3.4e-05	6.45e-05	4.03e-05	2.59e-05	6.57e-05	k__Bacteria;p__Actinobacteria;c__Acidimicrobiia;
Rubrobacteria	3.92e-05	0	5.67e-05	0	2.17e-05	0	0.00015847	3.4e-05	0	0	2.59e-05	6.57e-05	k__Bacteria;p__Actinobacteria;c__Rubrobacteria;
[Brocadiae]	0	0	2.83e-05	0	4.34e-05	2.68e-05	0	0.000136027	0	0	0	0	k__Bacteria;p__Planctomycetes;c__[Brocadiae];
Acidobacteria-6	3.92e-05	7.62e-05	8.5e-05	0	4.34e-05	5.37e-05	0.000105647	0	0.00012902	8.07e-05	2.59e-05	9.85e-05	k__Bacteria;p__Acidobacteria;c__Acidobacteria-6;
Gemmatimonadetes	7.84e-05	0	8.5e-05	0.000109182	0	2.68e-05	5.28e-05	3.4e-05	3.23e-05	4.03e-05	0	0	k__Bacteria;p__Gemmatimonadetes;c__Gemmatimonadetes;
Ignavibacteria	0	0	2.83e-05	0	2.17e-05	0	0.000105647	0	0	0	0	6.57e-05	k__Bacteria;p__Chlorobi;c__Ignavibacteria;
VC2_1_Bac22	0	0	0	0	0	0	0.000105647	0	3.23e-05	0	0	0	k__Bacteria;p__Bacteroidetes;c__VC2_1_Bac22;
Synergistia	0	0	0	0	0	0	0	0	0	0	0	9.85e-05	k__Bacteria;p__Synergistetes;c__Synergistia;
Synechococcophycideae	0	0	8.5e-05	0	0	0	0	0	0	0	0	9.85e-05	k__Bacteria;p__Cyanobacteria;c__Synechococcophycideae;
TM7-3	0	0	0	0	0	0	0	0	0	0	0	9.85e-05	k__Bacteria;p__TM7;c__TM7-3;
42362	0	0	0	0	0	0	0	0	0	0	0	9.85e-05	k__Bacteria;p__NC10;c__12-24;
Spirochaetes	3.92e-05	0	0	0	0	0	0	0	0	4.03e-05	0	9.85e-05	k__Bacteria;p__Spirochaetes;c__Spirochaetes;
iii1-8	0	0	2.83e-05	0	4.34e-05	0	0	0	0	0	0	9.85e-05	k__Bacteria;p__Acidobacteria;c__iii1-8;
[Leptospirae]	0	0	2.83e-05	0	0	0	5.28e-05	0	9.68e-05	0	0	0	k__Bacteria;p__Spirochaetes;c__[Leptospirae];
SJA-4	0	0	0	0	0	2.68e-05	0	0	0	8.07e-05	0	0	k__Bacteria;p__TM6;c__SJA-4;
[Pedosphaerae]	0	0	0	0	0	0	0	0	0	0	0	6.57e-05	k__Bacteria;p__Verrucomicrobia;c__[Pedosphaerae];
C6	0	0	0	0	0	0	0	0	0	0	0	6.57e-05	k__Bacteria;p__Planctomycetes;c__C6;
Gemm-1	0	0	0	0	0	0	0	0	0	0	0	6.57e-05	k__Bacteria;p__Gemmatimonadetes;c__Gemm-1;
Gemm-5	0	0	0	0	0	0	0	0	0	0	0	6.57e-05	k__Bacteria;p__Gemmatimonadetes;c__Gemm-5;
Acidobacteria-2	3.92e-05	0	0	0	2.17e-05	2.68e-05	0	0	0	0	0	6.57e-05	k__Bacteria;p__Acidobacteria;c__Acidobacteria-2;
SJA-28	3.92e-05	0	0	0	2.17e-05	0	5.28e-05	0	0	0	0	6.57e-05	k__Bacteria;p__Chlorobi;c__SJA-28;
Opitutae	0	0	5.67e-05	0	0	0	0	0	0	4.03e-05	0	0	k__Bacteria;p__Verrucomicrobia;c__Opitutae;
Elusimicrobia	0	0	2.83e-05	5.46e-05	0	5.37e-05	0	0	0	0	0	0	k__Bacteria;p__Elusimicrobia;c__Elusimicrobia;
Pla3	0	3.81e-05	0	5.46e-05	0	0	0	0	0	0	0	0	k__Bacteria;p__Planctomycetes;c__Pla3;
BD7-11	0	0	0	0	0	0	5.28e-05	0	0	0	2.59e-05	0	k__Bacteria;p__Planctomycetes;c__BD7-11;
Bljii12	0	0	0	0	0	0	5.28e-05	0	0	0	0	3.28e-05	k__Bacteria;p__Chloroflexi;c__Bljii12;
Others	0.0114906	0.0205412	0.0296219	0.0349383	0.0242103	0.031297	0.00739528	0.0259811	0.011257	0.0298423	0.0282438	0.00620527	Others
